# Supplementary material for: RIN4 Functions with Plasma Membrane H+-ATPases to Regulate Stomatal Apertures during Pathogen Attack
Source: PLoS Biol. 2009 Jun 30;7(6):e1000139. doi: 10.1371/journal.pbio.1000139 (PMC2694982; doi:10.1371/journal.pbio.1000139)
Supplement: Table S2 — Unique peptides identified from RIN4 associated proteins by LC-MS/MS across three biological replicates. Amino acids flanking the sequenced peptides are shown in parentheses. We were unable to differentiate between the plasma membrane H+-ATPases AHA1 and AHA2 in replications 2 and 3. AHA1 specific peptides are underlined in replication 1. (0.02 MB XLS) [file pbio.1000139.s007.xls]

## Sheet: Unique Peptides
Protein Name	Accession Number	Molecular Weight	rps2 RPS2:HA (1)	rps2 RPS2:HA (2)	rps2 RPS2:HA (3)
RPM1-interacting protein 4 (RIN4)	IPI00517440	23 kDa	(K)FGNWEAEENVPYTAYFDK(A)	(R)TKPEQVDTVR(R)	(R)TKPEQVDTVR(R)
			(K)FGDWDENNPSSADGYTHIFNK(V)	(R)EESELKQFGDAGGSSNEAANKR(Q)	(R)SREESELKQFGDAGGSSNEAANKR(Q)
			(K)IMNPNDPEYNSDSQSQAPPHPPSSR(T)	(K)QFGDAGGSSNEAANKR(Q)	(K)QFGDAGGSSNEAANKR(Q)
			(K)QFGDAGGSSNEAANKR(Q)	(R)SREESELKQFGDAGGSSNEAANKR(Q)	(R)NPNNTSSCCCFGFGGK(-)
			(K)SRPKPTNLR(A)	(R)NPNNTSSCCCFGFGGK(-)	(K)IMNPNDPEYNSDSQSQAPPHPPSSR(T)
			(R)TKPEQVDTVR(R)	(K)FGDWDENNPSSADGYTHIFNK(V)	(K)FGNWEAEENVPYTAYFDK(A)
			(K)VTVVPK(F)	(K)IMNPNDPEYNSDSQSQAPPHPPSSR(T)	(K)FGDWDENNPSSADGYTHIFNK(V)
				(R)ASQNNSYDNKSPLHK(N)	(R)EESELKQFGDAGGSSNEAANKR(Q)
				(K)FGNWEAEENVPYTAYFDK(A)
Disease resistance protein RPS2	IPI00547830	105 kDa		(R)TQFLQTIPR(D)	(R)TQFLQTIPR(D)
				(R)GIIGVYGPGGVGK(T)	(R)GIIGVYGPGGVGK(T)
				(R)EFGECTIQQAVGAR(L)
ATPase, plasma membrane-type (AHA1/AHA2)	IPI00526113	104 kDa	(K)QGEIEAVVIATGVHTFFGK(A)	(K)QGEIEAVVIATGVHTFFGK(A)	(K)KADIGIAVADATDAAR(G)
			(K)IPIEEVFQQLK(C)	(K)KADIGIAVADATDAAR(G)	(K)ADGFAGVFPEHK(Y)
			(K)KADIGIAVADATDAAR(G)	(K)WSEQEAAILVPGDIVSIK(L)	(R)EVHFLPFNPVDKR(T)
			(R)HDSAETIR(R)	(R)EVHFLPFNPVDKR(T)	(K)VDQSALTGESLPVTK(H)
			(K)LGDIIPADAR(L)	(K)LGDIIPADAR(L)
			(K)MITGDQLAIGK(E)	(K)WSEQEAAILVPGDIVSIK(L)
			(K)TGTLTLNK(L)	(K)ADIGIAVADATDAAR(G)
			(R)EVHFLPFNPVDKR(T)	(K)IPIEEVFQQLK(C)
			(K)GVEKDQVLLFAAMASR(V)
			(K)ESPGGPWEFVGLLPLFDPPR(H)
			(K)AWASLFDNR(T)
			(K)GAPEQILDLANARPDLR(K)
			(R)LGMGTNMYPSAALLGTDKDSNIASIPVEELIEK(A)
Early-responsive to dehydration stress protein (ERD4)	IPI00526219	82 kDa	(K)QVDSIEYYTELINESVAK(L)	(R)AEAILAATNNRPTNK(T)	(R)AEAILAATNNRPTNK(T)
			(K)QSPDLEEIFR(A)	(K)SGNAPIYYPNR(I)	(R)EIYPETFYR(S)
			(K)LDMIINLLATSLPK(S)	(K)GLEPWEGTSLTR(N)
			(K)GTFSQLDNLSMANITK(K)	(R)AEAILAATNNRPTNK(T)
			(K)TGFCGLVGK(Q)
Remorin	IPI00539947	23 kDa	(K)RGEDVLKAEETAAK(Y)	(K)VTTPAPADTPAPAPAEIPAPAPAPTPADVTK(D)	(K)RGEDVLKAEETAAK(Y)
			(K)ALTVVEKPVEEPAPAKPASASLDR(D)	(K)IQNPPPEQIFDDSK(A)	(K)ALTVVEKPVEEPAPAKPASASLDR(D)
				(K)ALTVVEKPVEEPAPAKPASASLDR(D)
Meprin and TRAF homology domain-containing protein	IPI00528031	43 kDa	(K)WTLPNFSSLEK(Q)	(K)YLTYQETDAKR(F)	(K)FFIYNR(K)
			(K)VYPSGDGEGQGNSLSLYVVAVDVKPYDK(I)	(K)WTLPNFSSLEK(Q)	(K)WTLPNFSSLEK(Q)
				(K)VYPSGDGEGQGNSLSLYVVAVDVKPYDK(I)	(K)VYPSGDGEGQGNSLSLYVVAVDVKPYDK(I)
				(K)KVESWSDQANSWGFQK(F)	(K)VESWSDQANSWGFQK(F)
				(R)KEDKYLTYQETDAKR(F)	(K)QYYVSDKFVIGGR(S)
				(K)FFIYNR(K)	(K)MEIEFEDFSNTK(Y)
					(K)KVESWSDQANSWGFQK(F)
					(R)KEDKYLTYQETDAKR(F)
					(R)KEDKYLTYQETDAK(R)
					(K)FVPFADLKDTSK(G)
					(K)FFIYNR(K)
					(K)EDKYLTYQETDAKR(F)
Jacalin lectin family protein	IPI00543838	32 kDa	(K)IFGSDGSVITMLR(F)	(K)IFGSDGSVITMLR(F)	(K)IFGSDGSVITMLR(F)
			(K)QLTAFGSDDGTVWDDGAYVGVK(K)	(K)IIGFHGSAGGNLNSLGAYFAPLTTTTPLTPAK(Q)	(K)IGVHVRPLSN(-)
Jacalin lectin family protein	IPI00531879	74 kDa	(R)KVYVGQGDSGVAYVK(F)	(R)TNPGASAGGNGETVSNIGDTESNAGGSK(S)	(R)TNPGASAGGNGETVSNIGDTESNAGGSK(S)
			(R)VQLTFDDVIR(S)	(K)AQGGSYGETFDDGAFDHVR(K)	(K)AQGGSYGETFDDGAFDHVR(K)
				(K)VYVGQGDSGVAYVK(F)	(K)VYVGQGDSGVAYVK(F)
				(K)SNDGANNGASGIESNAGSTGTNFGAGGTGGIGDTESDAGGSK(T)	(R)SIEVEYDGTSLK(S)
				(K)ETNPGASGIGNSDGSTGTSPEGTESNADGTK(T)	(K)ASDVLYAIGAYFIPAAN(-)
				(K)NAGGSKPSSGSAGTNPGASAVGNGETEK(N)	(K)IHVAVGGLGIEQIR(F)
