# Supplementary material for: RIN4 Functions with Plasma Membrane H+-ATPases to Regulate Stomatal Apertures during Pathogen Attack
Source: PLoS Biol. 2009 Jun 30;7(6):e1000139. doi: 10.1371/journal.pbio.1000139 (PMC2694982; doi:10.1371/journal.pbio.1000139)
Supplement: Table S3 — Primers for RT-PCR analysis. (0.02 MB XLS) [file pbio.1000139.s008.xls]

## Sheet: Sheet1
gene	forward primer	reverse primer
EDS1	5’-TAGCTACTGTTAACGAAGC-3’	5’-ATTCTTGTTCATCGCTGG-3’
PAD4	5’-TACTCGATATCCAATCATGG-3’	5’-AACATCAGACGAACAGAACC-3’
RPS2	5’-AACAAGACGGTCTAGAGG-3’	5’-TTGCATAATGCTATAGACC-3’
RPM1	5’-TTGCTGATCATGAAGTCC-3’	5’-AAAGCAATACTTATCTCC-3’
NDR1	5’-AATGAAGACACAGAAGGTGG-3’	5’-AATGAAGTTAACGAATAGC-3’
EFR	5’-AACTGCTCTAGACTGTCG-3’	5’-AAGCTGAGTTCTTGCAGG-3’
CERK1	5’-AACGGAACAACACTCTCC-3’	5’-TTTGCTAGTTCCTCCAACG-3’
AtACT2	5’-GCCATCCAAGCTGTTCTCTC-3’	5’-GAACCACCGATCCAGACACT-3’
ATPPC2	5’-ATGGCTGCGAGAAATTTGGAG-3’	5’-AATGTCCTTTGCATATAACTGC-3’
